# Supplementary material for: Circulating Biomarkers of Fibrosis Formation in Patients with Arrhythmogenic Cardiomyopathy
Source: Biomedicines. 2023 Mar 7;11(3):813. doi: 10.3390/biomedicines11030813 (PMC10045011; doi:10.3390/biomedicines11030813)
Supplement: Supplementary file 1 [file biomedicines-11-00813-s001.zip]

Archive with 1 entries (1 files):
- biomedicines-2251589-supplementary.pdf
